# Supplementary material for: Assemblage Structure of Ichthyoplankton Communities in the Southern Adriatic Sea (Eastern Mediterranean)
Source: Biology (Basel). 2023 Nov 19;12(11):1449. doi: 10.3390/biology12111449 (PMC10669739; doi:10.3390/biology12111449)
Supplement: Supplementary file 1 [file biology-12-01449-s001.zip]

Archive with 1 entries (1 files):
- biology-2562255-supplementary.pdf
